# Supplementary material for: Survey to inform personalised prescribing in a British South Asian community: pharmacogenomics and traditional medicine use
Source: BMC Med. 2026 May 15;24:387. doi: 10.1186/s12916-026-04914-9 (PMC13352602; doi:10.1186/s12916-026-04914-9)
Supplement: Supplementary file 2 — Supplementary Material 2: Additional File 2: Survey Results [file 12916_2026_4914_MOESM2_ESM.xlsx]

## Sheet: Sheet1
(QID1) Which of the below options can impact how you respond to a medicine,Please select all that apply
Response	Count	Percentage
DNA or Genetics	368	66.55
Ethnicity	304	54.97
How much you weigh	375	67.81
How old you are	433	78.3
How your family member responded to the same medication	170	30.74
If you are a man or a woman	317	57.32
Lifestyle choices (for example: smoking or drinking alcohol)	393	71.07
Medical conditions you have	497	89.87
Other medicines you take	424	76.67
Taking the medication as prescribed	355	64.2
The weather where you live	139	25.14
What you eat and drink	330	59.67

## Sheet: Sheet2
(QID2) What do you think about this statement,DNA can influence your response to medicines
Response	Count	Percentage
Agree	273	47.81
Disagree	25	4.38
Neither agree nor disagree	138	24.17
Strongly agree	86	15.06
Strongly disagree	49	8.58

## Sheet: Sheet3
(QID6) Have you ever taken a medicine but felt it did not work,prescription or over the counter medication,
Response	Count	Percentage
No	158	27.87
Yes	409	72.13

## Sheet: Sheet4
(QID7) Have you ever had a side effect from a medicine,prescription or over the counter medication,
Response	Count	Percentage
No	262	46.21
Yes	305	53.79

## Sheet: Sheet5
(QID8) Are you prescribed any medicines on a regular basis
Response	Count	Percentage
No	299	52.73
Yes	268	47.27

## Sheet: Sheet6
(QID9) How many different prescription medicines do you take
Response	Count	Percentage
0	3	1.14
1	77	29.28
10	4	1.52
11	2	0.76
12	3	1.14
13	1	0.38
15	1	0.38
16	1	0.38
2	63	23.95
3	32	12.17
4	21	7.98
5	24	9.13
6	12	4.56
7	7	2.66
8	11	4.18
9	1	0.38

## Sheet: Sheet7
(QID11) I take less than instructed
Response	Count	Percentage
Always	36	6.44
Never	214	38.28
Often	58	10.38
Rarely	124	22.18
Sometimes	127	22.72

## Sheet: Sheet8
(QID12) I stop taking it for a while
Response	Count	Percentage
Always	17	3.04
Never	191	34.17
Often	73	13.06
Rarely	115	20.57
Sometimes	163	29.16

## Sheet: Sheet9
(QID13) I miss out a dose
Response	Count	Percentage
Always	8	1.43
Never	150	26.83
Often	64	11.45
Rarely	165	29.52
Sometimes	172	30.77

## Sheet: Sheet10
(QID14) I alter the dose
Response	Count	Percentage
Always	4	0.72
Never	339	60.64
Often	18	3.22
Rarely	118	21.11
Sometimes	80	14.31

[truncated: 27 more sheets: Sheet11, Sheet12, Sheet13, Sheet14, Sheet15, Sheet16, Sheet17, Sheet18, Sheet19, Sheet20, Sheet21, Sheet22, Sheet23, Sheet24, Sheet25, Sheet26, Sheet27, Sheet28, Sheet29, Sheet30 …]
