# Supplementary material for: Survey to inform personalised prescribing in a British South Asian community: pharmacogenomics and traditional medicine use
Source: BMC Med. 2026 May 15;24:387. doi: 10.1186/s12916-026-04914-9 (PMC13352602; doi:10.1186/s12916-026-04914-9)
Supplement: Supplementary file 3 — Supplementary Material 3: Additional File 3: CYP2C9 LOF enrichment analysis [file 12916_2026_4914_MOESM3_ESM.ods]

## Sheet: PM_NM
Group:	Ginger - PM v NM
Contingency Table:
	0	1
NM	292	127
PM	15	5
Chi-squared:
p	0.798
X-squared	0.0657
df	1
Fisher's exact:
p	0.804
95% CI	0.213, 2.28
Group:	Turmeric - PM v NM
Contingency Table:
	0	1
NM	291	128
PM	13	7
Chi-squared:
p	0.862
X-squared	0.0301
df	1
Fisher's exact:
p	0.63
95% CI	0.403, 3.39
Group:	Black seed - PM v NM
Contingency Table:
	0	1
NM	282	137
PM	13	7
Chi-squared:
p	1
X-squared	5.57E-29
df	1
Fisher's exact:
p	0.811
95% CI	0.366, 3.07
Group:	Any remedy - PM v NM
Contingency Table:
	0	1
NM	210	209
PM	12	8
Chi-squared:
p	0.526
X-squared	0.403
df	1
Fisher's exact:
p	0.494
95% CI	0.233, 1.83

## Sheet: IM_NM
Group:	Ginger - IM v NM
Contingency Table:
	0	1
IM	91	44
NM	292	127
Chi-squared:
p	0.695
X-squared	0.154
df	1
Fisher's exact:
p	0.668
95% CI	0.583, 1.4
Group:	Turmeric - IM v NM
Contingency Table:
	0	1
IM	91	44
NM	291	128
Chi-squared:
p	0.734
X-squared	0.115
df	1
Fisher's exact:
p	0.67
95% CI	0.59, 1.42
Group:	Black seed - IM v NM
Contingency Table:
	0	1
IM	81	54
NM	282	137
Chi-squared:
p	0.147
X-squared	2.1
df	1
Fisher's exact:
p	0.145
95% CI	0.48, 1.11
Group:	Any remedy - IM v NM
Contingency Table:
	0	1
IM	66	69
NM	210	209
Chi-squared:
p	0.881
X-squared	0.0224
df	1
Fisher's exact:
p	0.843
95% CI	0.633, 1.43

## Sheet: PM+IM_NM
Group:	Ginger - IM+PM v NM
Contingency Table:
	0	1
IM+PM	106	49
NM	292	127
Chi-squared:
p	0.843
X-squared	0.0394
df	1
Fisher's exact:
p	0.761
95% CI	0.622, 1.43
Group:	Turmeric - IM+PM v NM
Contingency Table:
	0	1
IM+PM	104	51
NM	291	128
Chi-squared:
p	0.661
X-squared	0.193
df	1
Fisher's exact:
p	0.612
95% CI	0.595, 1.36
Group:	Black seed - IM+PM v NM
Contingency Table:
	0	1
IM+PM	94	61
NM	282	137
Chi-squared:
p	0.164
X-squared	1.93
df	1
Fisher's exact:
p	0.139
95% CI	0.503, 1.12
Group:	Any remedy - IM+PM v NM
Contingency Table:
	0	1
IM+PM	78	77
NM	210	209
Chi-squared:
p	1
X-squared	1.93E-30
df	1
Fisher's exact:
p	1
95% CI	0.686, 1.48
